# Supplementary material for: IL-6 Inhibition Partially Ameliorates Maternal Immune Activation-Induced Autism-Like Behavioral Abnormalities in Mice
Source: Curr Issues Mol Biol. 2025 Oct 16;47(10):852. doi: 10.3390/cimb47100852 (PMC12564645; doi:10.3390/cimb47100852)
Supplement: Supplementary file 1 [file cimb-47-00852-s001.zip]

Archive with 2 entries (2 files):
- Extended Data Table S1.xlsx
- Supplementary Table S2.xlsx
