# Supplementary material for: IL-6 Inhibition Partially Ameliorates Maternal Immune Activation-Induced Autism-Like Behavioral Abnormalities in Mice
Source: Curr Issues Mol Biol. 2025 Oct 16;47(10):852. doi: 10.3390/cimb47100852 (PMC12564645; doi:10.3390/cimb47100852)
Supplement: Supplementary file 1 [file cimb-47-00852-s001.zip › Extended Data Table S1.xlsx]

## Sheet: Sheet1
Figures	Statistical test	Number	Mean±SEM	Group comparisons	p value
Figure 1a	Student’s t-test	n = 7 mice from 3 dams for group PBS n = 7 mice from 3 dams for group STAg	PBS 8 weeks:20.66±2.41 STAg 8 weeks:56.78±4.87	PBS vs. STAg 1 week PBS vs. STAg 2 weeks PBS vs. STAg 4 weeks PBS vs. STAg 6 weeks PBS vs. STAg 8 weeks	>0.9999 <0.001 <0.0001 <0.0001 <0.0001 <0.0001
Figure 1b	one-way ANOVA with Bonferroni post hoc test	n = 7 mice from 3 dams for group PBS+IgG n = 7 mice from 3 dams for group STAg +IgG n = 7 mice from 3 dams for group PBS+MP5 n = 7 mice from 3 dams for group STAg+MP5	PBS+IgG: 21.21±2.36 STAg+IgG: 55.57±5.09 PBS+MP5: 17.23±1.99 STAg+MP5: 16.71±1.30	PBS+IgG vs. STAg+IgG PBS+IgG vs. PBS+MP5 PBS+IgG vs. STAg+MP5 STAg+IgG vs. PBS+MP5 STAg+IgG vs. STAg+MP5 PBS+MP5 vs. STAg+MP5	<0.0001 >0.9999 >0.9999 <0.0001 <0.0001 >0.9999
Figure 1c	Student’s t-test	n = 7 mice from 3 dams for group PBS n = 7 mice from 3 dams for group STAg	PBS 8weeks:20.35±2.11 STAg 8weeks:41.36±2.02	PBS vs. STAg 1 week PBS vs. STAg 2 weeks PBS vs. STAg 4 weeks PBS vs. STAg 6 weeks PBS vs. STAg 8 weeks	0.2549 <0.0001 <0.0001 <0.0001 <0.0001 <0.0001
Figure 1d	one-way ANOVA with Bonferroni post hoc test	n = 7 mice from 3 dams for group PBS+IgG n = 7 mice from 3 dams for group STAg +IgG n = 7 mice from 3 dams for group PBS+MP5 n = 7 mice from 3 dams for group STAg+MP5	PBS+IgG: 20.39±2.16 STAg+IgG: 41.29±1.91 PBS+MP5: 14.90±1.28 STAg+MP5: 23.71±2.13	PBS+IgG vs. STAg+IgG PBS+IgG vs. PBS+MP5 PBS+IgG vs. STAg+MP5 STAg+IgG vs. PBS+MP5 STAg+IgG vs. STAg+MP5 PBS+MP5 vs. STAg+MP5	<0.0001 >0.9999 >0.9999 <0.0001 <0.0001 >0.9999
Figure 2c	one-way ANOVA with Bonferroni post hoc test	n = 20 mice from 5 dams for group PBS+IgG n = 19 mice from 5 dams for group STAg +IgG n = 20 mice from 5 dams for group PBS+MP5 n = 19 mice from 5 dams for group STAg+MP5	PBS+IgG:20.70±1.31 STAg+IgG:13.93±1.16 PBS+MP5:24.44±1.66 STAg+MP5:28.08±1.63	PBS+IgG vs. STAg+IgG PBS+IgG vs. PBS+MP5 PBS+IgG vs. STAg+MP5 STAg+IgG vs. PBS+MP5 STAg+IgG vs. STAg+MP5 PBS+MP5 vs. STAg+MP5	<0.001 >0.9999 >0.9999 <0.001 <0.0001 >0.9999
Figure 2d	one-way ANOVA with Bonferroni post hoc test	n = 20 mice from 5 dams for group PBS+IgG n = 19 mice from 5 dams for group STAg +IgG n = 20 mice from 5 dams for group PBS+MP5 n = 19 mice from 5 dams for group STAg+MP5	PBS+IgG:44.62±2.91 STAg+IgG:25.31±2.23 PBS+MP5:47.54±3.10 STAg+MP5:54.97±3.04	PBS+IgG vs. STAg+IgG PBS+IgG vs. PBS+MP5 PBS+IgG vs. STAg+MP5 STAg+IgG vs. PBS+MP5 STAg+IgG vs. STAg+MP5 PBS+MP5 vs. STAg+MP5	<0.001 >0.9999 >0.9999 <0.0001 <0.0001 >0.9999
Figure 2e	one-way ANOVA with Bonferroni post hoc test	n = 20 mice from 5 dams for group PBS+IgG n = 19 mice from 5 dams for group STAg +IgG n = 20 mice from 5 dams for group PBS+MP5 n = 19 mice from 5 dams for group STAg+MP5	PBS+IgG:2.31±0.18 STAg+IgG:1.19±0.11 PBS+MP5:2.51±0.24 STAg+MP5:2.51±0.22	PBS+IgG vs. STAg+IgG PBS+IgG vs. PBS+MP5 PBS+IgG vs. STAg+MP5 STAg+IgG vs. PBS+MP5 STAg+IgG vs. STAg+MP5 PBS+MP5 vs. STAg+MP5	<0.001 >0.9999 >0.9999 <0.0001 <0.0001 >0.9999
Figure 2g	one-way ANOVA with Bonferroni post hoc test	n = 19 mice from 5 dams for group PBS+IgG n = 18 mice from 5 dams for group STAg +IgG n = 19 mice from 5 dams for group PBS+MP5 n = 18 mice from 5 dams for group STAg+MP5	PBS+IgG:139.60±7.45 STAg+IgG:69.15±10.44 PBS+MP5:117.63±7.64 STAg+MP5:146.98±8.05	PBS+IgG vs. STAg+IgG PBS+IgG vs. PBS+MP5 PBS+IgG vs. STAg+MP5 STAg+IgG vs. PBS+MP5 STAg+IgG vs. STAg+MP5 PBS+MP5 vs. STAg+MP5	<0.001 >0.9999 >0.9999 <0.001 <0.001 >0.9999
Figure 2h	one-way ANOVA with Bonferroni post hoc test	n = 19 mice from 5 dams for group PBS+IgG n = 18 mice from 5 dams for group STAg +IgG n = 19 mice from 5 dams for group PBS+MP5 n = 18 mice from 5 dams for group STAg+MP5	PBS+IgG:29.75±2.42 STAg+IgG:14.20±2.23 PBS+MP5:32.43±2.68 STAg+MP5:34.77±2.31	PBS+IgG vs. STAg+IgG PBS+IgG vs. PBS+MP5 PBS+IgG vs. STAg+MP5 STAg+IgG vs. PBS+MP5 STAg+IgG vs. STAg+MP5 PBS+MP5 vs. STAg+MP5	<0.0001 >0.9999 >0.9999 <0.0001 <0.0001 >0.9999
Figure 3a	one-way ANOVA with Bonferroni post hoc test	n = 20 mice from 5 dams for group PBS+IgG n = 19 mice from 5 dams for group STAg +IgG n = 20 mice from 5 dams for group PBS+MP5 n = 19 mice from 5 dams for group STAg+MP5	PBS+IgG:31.45±1.48 STAg+IgG:28.64±1.77 PBS+MP5:31.41±1.79 STAg+MP5:30.93±1.57	PBS+IgG vs. STAg+IgG PBS+IgG vs. PBS+MP5 PBS+IgG vs. STAg+MP5 STAg+IgG vs. PBS+MP5 STAg+IgG vs. STAg+MP5 PBS+MP5 vs. STAg+MP5	>0.9999 >0.9999 >0.9999 >0.9999 >0.9999 >0.9999
Figure 3b	one-way ANOVA with Bonferroni post hoc test	n = 20 mice from 5 dams for group PBS+IgG n = 19 mice from 5 dams for group STAg +IgG n = 20 mice from 5 dams for group PBS+MP5 n = 19 mice from 5 dams for group STAg+MP5	PBS+IgG:0.05±1.85e-3 STAg+IgG:0.04±1.85e-3 PBS+MP5:0.05±1.53e-3 STAg+MP5:0.05±1.49e-3	PBS+IgG vs. STAg+IgG PBS+IgG vs. PBS+MP5 PBS+IgG vs. STAg+MP5 STAg+IgG vs. PBS+MP5 STAg+IgG vs. STAg+MP5 PBS+MP5 vs. STAg+MP5	>0.9999 >0.9999 >0.9999 >0.9999 >0.9999 >0.9999
Figure 3c	one-way ANOVA with Bonferroni post hoc test	n = 19 mice from 5 dams for group PBS+IgG n = 18 mice from 5 dams for group STAg +IgG n = 19 mice from 5 dams for group PBS+MP5 n = 18 mice from 5 dams for group STAg+MP5	PBS+IgG:20.79±1.47 STAg+IgG:10.56±1.68 PBS+MP5:17.92±1.21 STAg+MP5:23.08±2.00	PBS+IgG vs. STAg+IgG PBS+IgG vs. PBS+MP5 PBS+IgG vs. STAg+MP5 STAg+IgG vs. PBS+MP5 STAg+IgG vs. STAg+MP5 PBS+MP5 vs. STAg+MP5	<0.001 >0.9999 >0.9999 <0.01 <0.0001 >0.9999
Figure 3d	one-way ANOVA with Bonferroni post hoc test	n = 19 mice from 5 dams for group PBS+IgG n = 18 mice from 5 dams for group STAg +IgG n = 19 mice from 5 dams for group PBS+MP5 n = 18 mice from 5 dams for group STAg+MP5	PBS+IgG:48.73±2.39 STAg+IgG:33.49±3.05 PBS+MP5:46.74±2.29 STAg+MP5:52.63±2.76	PBS+IgG vs. STAg+IgG PBS+IgG vs. PBS+MP5 PBS+IgG vs. STAg+MP5 STAg+IgG vs. PBS+MP5 STAg+IgG vs. STAg+MP5 PBS+MP5 vs. STAg+MP5	<0.01 >0.9999 >0.9999 <0.01 <0.0001 >0.9999
Figure 3e	Two-way ANOVA with Bonferroni post hoc test	n = 14 mice from 4 dams for group PBS+IgG n = 14 mice from 4 dams for group STAg +IgG n = 14 mice from 4 dams for group PBS+MP5 n = 14 mice from 4 dams for group STAg+MP5	PBS+IgG L: 230.4±8.16 PBS+IgG R: 225.2±10.34 STAg+IgG L: 214.3±14.57 STAg+IgG R: 207.9±16.89 PBS+MP5 L: 222.1±13.37 PBS+MP5 R: 216.3±11.88 STAg+MP5 L: 212.6±9.41 STAg+MP5 R: 225.8±8.77	PBS+IgG L vs. R STAg+IgG L vs. R PBS+MP5 L vs. R STAg+MP5 L vs. R	>0.9999 >0.9999 >0.9999 >0.9999
Figure 3f	Two-way ANOVA with Bonferroni post hoc test	n = 14 mice from 4 dams for group PBS+IgG n = 14 mice from 4 dams for group STAg +IgG n = 14 mice from 4 dams for group PBS+MP5 n = 14 mice from 4 dams for group STAg+MP5	PBS+IgG E: 175.2±7.80 PBS+IgG S1: 265.3±10.83 STAg+IgG E: 177.5±10.31 STAg+IgG S1: 232.8±15.40 PBS+MP5 E: 181.6±10.38 PBS+MP5 S1: 285.4±14.38 STAg+MP5 E: 193.2±9.42 STAg+MP5 S1: 296.2±10.13	PBS+IgG S1 vs. E STAg+IgG S1 vs. E PBS+MP5 S1 vs. E STAg+MP5 S1 vs. E	<0.0001 >0.9999 <0.0001 <0.0001
Figure 3g	Two-way ANOVA with Bonferroni post hoc test	n = 14 mice from 4 dams for group PBS+IgG n = 14 mice from 4 dams for group STAg +IgG n = 14 mice from 4 dams for group PBS+MP5 n = 14 mice from 4 dams for group STAg+MP5	PBS+IgG S1: 211.3±9.50 PBS+IgG S2: 298.4±7.72 STAg+IgG S1: 167.0±10.74 STAg+IgG S2: 195.9±9.14 PBS+MP5 S1: 176.6±10.89 PBS+MP5 S2: 315.6±15.82 STAg+MP5 S1: 192.3±9.18 STAg+MP5 S2: 266.9±12.77	PBS+IgG S2 vs. S1 STAg+IgG S2 vs. S1 PBS+MP5 S2 vs. S1 STAg+MP5 S2 vs. S1	<0.0001 >0.9999 <0.0001 <0.001
Figure 4a	one-way ANOVA with Bonferroni post hoc test	n = 14 mice from 4 dams for group PBS+IgG n = 13 mice from 4 dams for group STAg +IgG n = 14 mice from 4 dams for group PBS+MP5 n = 13 mice from 4 dams for group STAg+MP5	PBS+IgG:56.47±5.71 STAg+IgG:24.53±4.50 PBS+MP5:53.53±5.76 STAg+MP5:38.51±4.49	PBS+IgG vs. STAg+IgG PBS+IgG vs. PBS+MP5 PBS+IgG vs. STAg+MP5 STAg+IgG vs. PBS+MP5 STAg+IgG vs. STAg+MP5 PBS+MP5 vs. STAg+MP5	<0.001 >0.9999 >0.9999 <0.001 >0.9999 <0.01
Figure 4b	one-way ANOVA with Bonferroni post hoc test	n = 14 mice from 4 dams for group PBS+IgG n = 13 mice from 4 dams for group STAg +IgG n = 14 mice from 4 dams for group PBS+MP5 n = 13 mice from 4 dams for group STAg+MP5	PBS+IgG:103.13±9.81 STAg+IgG:46.91±5.19 PBS+MP5:105.34±10.93 STAg+MP5:73.17±6.53	PBS+IgG vs. STAg+IgG PBS+IgG vs. PBS+MP5 PBS+IgG vs. STAg+MP5 STAg+IgG vs. PBS+MP5 STAg+IgG vs. STAg+MP5 PBS+MP5 vs. STAg+MP5	<0.001 >0.9999 >0.9999 <0.001 0.8547 <0.01
Figure 4c	two-way ANOVA with Bonferroni post hoc test	n = 14 mice from 4 dams for group PBS+IgG n = 14 mice from 4 dams for group STAg +IgG n = 14 mice from 4 dams for group PBS+MP5 n = 14 mice from 4 dams for group STAg+MP5	PBS+IgG E: 20.02±2.97 PBS+IgG S1: 86.82±6.56 STAg+IgG E: 32.34±3.76 STAg+IgG S1: 70.75±7.01 PBS+MP5 E: 18.90±2.47 PBS+MP5 S1: 79.62±7.98 STAg+MP5 E: 41.78±5.93 STAg+MP5 S1: 81.89±3.52	PBS+IgG S1 vs. E STAg+IgG S1 vs. E PBS+MP5 S1 vs. E STAg+MP5 S1 vs. E	<0.0001 <0.001 <0.0001 <0.0001
Figure 4d	one-way ANOVA with Bonferroni post hoc test	n = 14 mice from 4 dams for group PBS+IgG n = 14 mice from 4 dams for group STAg +IgG n = 14 mice from 4 dams for group PBS+MP5 n = 14 mice from 4 dams for group STAg+MP5	PBS+IgG:61.60±2.59 STAg+IgG:34.42±2.95 PBS+MP5:62.01±3.08 STAg+MP5:42.62±3.37	PBS+IgG vs. STAg+IgG PBS+IgG vs. PBS+MP5 PBS+IgG vs. STAg+MP5 STAg+IgG vs. PBS+MP5 STAg+IgG vs. STAg+MP5 PBS+MP5 vs. STAg+MP5	<0.0001 >0.9999 0.6589 <0.001 0.3568 <0.001
Figure 4f	two-way ANOVA with Bonferroni post hoc test	n = 14 mice from 4 dams for group PBS+IgG n = 14 mice from 4 dams for group STAg +IgG n = 14 mice from 4 dams for group PBS+MP5 n = 14 mice from 4 dams for group STAg+MP5	PBS+IgG S1: 28.13±2.91 PBS+IgG S2: 76.68±7.01 STAg+IgG S1: 41.26±5.46 STAg+IgG S2: 48.43±5.93 PBS+MP5 S1: 27.98±2.44 PBS+MP5 S2: 83.49±7.36 STAg+MP5 S1: 41.52±3.08 STAg+MP5 S2: 55.75±4.92	PBS+IgG S2 vs. S1 STAg+IgG S2 vs. S1 PBS+MP5 S2 vs. S1 STAg+MP5 S2 vs. S1	<0.001 >0.9999 <0.001 <0.05
Figure 4g	one-way ANOVA with Bonferroni post hoc test	n = 14 mice from 4 dams for group PBS+IgG n = 14 mice from 4 dams for group STAg +IgG n = 14 mice from 4 dams for group PBS+MP5 n = 14 mice from 4 dams for group STAg+MP5	PBS+IgG:50.30±2.73 STAg+IgG:11.39±4.24 PBS+MP5:53.01±2.31 STAg+MP5:25.90±3.20	PBS+IgG vs. STAg+IgG PBS+IgG vs. PBS+MP5 PBS+IgG vs. STAg+MP5 STAg+IgG vs. PBS+MP5 STAg+IgG vs. STAg+MP5 PBS+MP5 vs. STAg+MP5	<0.0001 >0.9999 0.7584 <0.0001 0.3543 <0.0001
Figure 4h	one-way ANOVA with Bonferroni post hoc test	n = 15 mice from 5 dams for group PBS+IgG n = 15 mice from 5 dams for group STAg +IgG n = 15 mice from 5 dams for group PBS+MP5 n = 15 mice from 5 dams for group STAg+MP5	PBS+IgG: 34.63±2.37 STAg+IgG: 76.85±7.29 PBS+MP5: 38.14±3.46 STAg+MP5: 61.67±6.06	PBS+IgG vs. STAg+IgG PBS+IgG vs. PBS+MP5 PBS+IgG vs. STAg+MP5 STAg+IgG vs. PBS+MP5 STAg+IgG vs. STAg+MP5 PBS+MP5 vs. STAg+MP5	<0.0001 >0.9999 <0.001 <0.001 >0.9999 <0.001
Figure 4i	one-way ANOVA with Bonferroni post hoc test	n = 20 mice from 5 dams for group PBS+IgG n = 20 mice from 5 dams for group STAg +IgG n = 20 mice from 5 dams for group PBS+MP5 n = 20 mice from 5 dams for group STAg+MP5	PBS+IgG: 5.17±0.42 STAg+IgG: 8.67±0.54 PBS+MP5: 5.17±0.42 STAg+MP5: 7.83±0.60	PBS+IgG vs. STAg+IgG PBS+IgG vs. PBS+MP5 PBS+IgG vs. STAg+MP5 STAg+IgG vs. PBS+MP5 STAg+IgG vs. STAg+MP5 PBS+MP5 vs. STAg+MP5	<0.01 >0.9999 <0.01 <0.01 >0.9999 <0.01
Figure 4j	one-way ANOVA with Bonferroni post hoc test	n = 19 mice from 5 dams for group PBS+IgG n = 19 mice from 5 dams for group STAg +IgG n = 19 mice from 5 dams for group PBS+MP5 n = 19 mice from 5 dams for group STAg+MP5	PBS+IgG: 4.05±0.25 STAg+IgG: 2.40±0.20 PBS+MP5: 3.85±0.30 STAg+MP5: 3.10±0.24	PBS+IgG vs. STAg+IgG PBS+IgG vs. PBS+MP5 PBS+IgG vs. STAg+MP5 STAg+IgG vs. PBS+MP5 STAg+IgG vs. STAg+MP5 PBS+MP5 vs. STAg+MP5	<0.01 >0.9999 0.9511 0.7465 >0.9999 <0.05
