# Supplementary material for: IL-6 Inhibition Partially Ameliorates Maternal Immune Activation-Induced Autism-Like Behavioral Abnormalities in Mice
Source: Curr Issues Mol Biol. 2025 Oct 16;47(10):852. doi: 10.3390/cimb47100852 (PMC12564645; doi:10.3390/cimb47100852)
Supplement: Supplementary file 1 [file cimb-47-00852-s001.zip › Supplementary Table S2.xlsx]

## Sheet: Sheet1
Figure	Behavioral Test	Metric	Group （Mean±SEM）
			PBS+IgG	STAg+IgG	PBS+MP5	STAg+MP5
Figure.2c	Open Field	Entries into the center	20.70±1.31	13.93±1.16	24.44±1.66	28.08±1.63
Figure.2d	Open Field	Time spent in center (s)	44.62±2.91	25.31±2.23	47.54±3.10	54.97±3.04
Figure.2e	Open Field	Distance traveled in center (m)	2.31±0.18	1.19±0.11	2.51±0.24	2.51±0.22
Figure.2g	Elevated Plus Maze	Time spent in open arms (s)	139.60±7.45	69.15±10.44	117.63±7.64	146.98±8.05
Figure.2h	Elevated Plus Maze	% Time spent in open arms	29.75±2.42	14.20±2.23	32.43±2.68	34.77±2.31
Figure.3a	Open Field	Distance traveled (m)	31.45±1.48	28.64±1.77	31.41±1.79	30.93±1.57
Figure.3b	Open Field	Mean speed (m/s)	0.05±1.85e-3	0.04±1.85e-3	0.05±1.53e-3	0.05±1.49e-3
Figure.3c	Elevated Plus Maze	Entries into open arms	20.79±1.47	10.56±1.68	17.92±1.21	23.08±2.00
Figure.3d	Elevated Plus Maze	% Entries into open arms	48.75±2.39	33.49±3.05	46.74±2.29	52.63±2.76
Figure.3e	Habituation chamber time	Time spent in Chamber (s)-L	230.4±8.16	214.3±14.57	222.1±13.37	212.6±9.41
		Time spent in Chamber (s)-R	225.2±10.34	207.9±16.89	216.3±11.88	225.8±8.77
Figure.3f	social approach	Time spent in Chamber (s)-E	175.2±7.80	177.5±10.31	181.6±10.38	193.2±9.42
		Time spent in Chamber (s)-S1	265.3±10.83	232.8±15.40	285.4±14.38	296.2±10.13
Figure.3g	social approach	Time spent in Chamber (s)-S1	211.3±9.50	167.0±10.74	176.6±10.89	192.3±9.18
		Time spent in Chamber (s)-S2	298.4±7.72	195.9±9.14	315.6±15.82	266.9±12.77
Figure.4a	Reciprocal Social Interaction	Social interaction time (s)-age-matched	56.47±5.71	24.53±4.50	53.53±5.76	38.51±4.49
Figure.4b	Reciprocal Social Interaction	Social interaction time (s)-juvenile	103.13±9.81	46.91±5.19	105.34±10.93	73.17±6.53
Figure.4c	Three-chamber sociability test	Time sniffing Empty (s)	20.02±2.97	32.34±3.76	18.90±2.47	41.78±5.93
		Time sniffing Stranger 1 (s)	86.82±6.56	70.75±7.01	79.62±7.98	81.89±3.52
Figure.4d	Three-chamber sociability test	Social interaction time (s)	61.60±2.59	34.42±2.95	62.01±3.08	42.62±3.37
Figure.4f	Three-chamber sociability test	Time sniffing Stranger 1 (s)	28.13±2.91	41.26±5.46	27.98±2.44	41.52±3.08
		Time sniffing Stranger 2 (s)	76.68±7.01	48.43±5.93	83.49±7.36	55.75±4.92
Figure.4g	Three-chamber sociability test	Social preference index (%) – social novelty	50.30±2.73	11.39±4.24	53.01±2.31	25.90±3.20
Figure.4h	Grooming	Time spent self-grooming (s)	34.63±2.37	76.85±7.29	38.14±3.46	61.67±6.06
Figure.4i	Marble Burying	Number of marbles buried	5.17±0.42	8.67±0.54	5.17±0.42	7.83±0.60
Figure.4j	Nest Building	Nest buliding score	4.05±0.25	2.40±0.20	3.85±0.30	3.10±0.24
